# Supplementary material for: Lipid metabolic regulation of neuroinflammation in Alzheimer’s disease
Source: Front Immunol. 2026 May 12;17:1815719. doi: 10.3389/fimmu.2026.1815719 (PMC13201472; doi:10.3389/fimmu.2026.1815719)
Supplement: Supplementary file 1 [file Table1.xlsx]

## Sheet: Sheet1
Table S1 Key lipid metabolic factors regulating neuroinflammation in Alzheimer’s disease.
Factor	Key mechanisms	Neuroinflammatory effects	Relevance to AD
Obesity / high-fat diet	Systemic lipid overload, elevated IL-1β, IL-6, TNF-α, oxidative stress	Promotes microglial and astrocytic activation	Aggravates chronic neuroinflammation and neuronal injury
Insulin resistance	Hyperinsulinemia, impaired insulin signaling, increased inflammatory cytokines	Enhances CNS inflammatory responses	Reinforces the vicious cycle between inflammation and Aβ pathology
Gut microbiota dysbiosis	Increased LPS, reduced SCFAs, TLR4/NF-κB and MAPK activation, BBB disruption	Drives microglial activation and cytokine release	Accelerates neuroinflammation and AD progression
Saturated fatty acids / excess free fatty acids	Lipotoxicity, oxidative stress, promotion of Aβ and tau aggregation	Favors pro-inflammatory microglial responses	Contributes to neurodegeneration in AD
n-3 PUFAs (EPA, DHA)	PPAR-γ activation, pro-resolving lipid mediators, suppression of inflammatory genes	Promotes anti-inflammatory microglial polarization and phagocytosis	Exerts neuroprotective and anti-inflammatory effects
Arachidonic acid and related lipid mediators	Bioactive inflammatory lipid signaling	May amplify inflammatory cascades	Associated with amyloid burden in some studies
ApoE4	Altered lipid transport, cPLA2 activation, enhanced inflammatory signaling	Increases microglial inflammatory reactivity	Major genetic risk factor for late-onset AD
Microglial LPL	Regulates lipid uptake, fatty acid utilization, and mitochondrial energy supply	Improves phagocytosis and restrains excessive inflammation	May enhance Aβ clearance and slow disease progression
